# Supplementary material for: A Novel Linear Plasmid Mediates Flagellar Variation in Salmonella Typhi
Source: PLoS Pathog. 2007 May 11;3(5):e59. doi: 10.1371/journal.ppat.0030059 (PMC1876496; doi:10.1371/journal.ppat.0030059)
Supplement: Table S2 — (14 KB XLS) [file ppat.0030059.st002.xls]

## Sheet: Sheet1
Primer Name	Amplification Target	Sequence (5΄-3΄)
tir_a	Terminal Inverted Repeat	gaatctggcttatcagggtg
tir_b	Terminal Inverted Repeat	actacgatatgtagaaccag
tir_c	Terminal Inverted Repeat	caagtggctgtactgctttac
tir_d	Terminal Inverted Repeat	ctatcatagacattgcacgag
tir_e	Terminal Inverted Repeat	gcatcactcgaagaattgccg
tir_f	Terminal Inverted Repeat Southern Blotting	tttagctatccagtggaatggg
tir_g	Terminal Inverted Repeat Southern Blotting	attccagacggcgataagcttg
z66flag_F	fljBz66	atggcacaagtcatcaatac
z66flag_R	fljBz66	ttaacgcagcagagacagtac
aroC_F	Salmonella aroC gene	ggcaccagtattggcctgct
aroC_R	Salmonella aroC gene	catatgcgccacaatgtgttg
z66_red_1	Insertion of Kanamycin Cassette	tacggtacaatacccactataacgacaaaaacccccatatgttccaccctgtgtgtaggctggagctgcttcg
z66_red_2	Insertion of Kanamycin Cassette	agtggaatgggtggaatatgtggaatgctttccaaggcattgatatatcatatgaatatcctcctta
z66_red_3	Insertion of Kanamycin Cassette	acaatctggttgaagtctataaaatggatatcctggacgacccgcacgattgtgtaggctggagctgcttcg
z66_red_4	Insertion of Kanamycin Cassette	tctaaactccccttccctaccgttcgtgcttctctctcttaacatgaactcatatgaatatcctcctta
